# Supplementary material for: Quadruplex Droplet Digital PCR Assay for Screening and Quantification of SARS-CoV-2
Source: Int J Mol Sci. 2024 Jul 26;25(15):8157. doi: 10.3390/ijms25158157 (PMC11311395; doi:10.3390/ijms25158157)
Supplement: Supplementary file 1 [file ijms-25-08157-s001.zip]

Archive with 1 entries (1 files):
- ijms-3102134-supplementary.pdf
